# Supplementary material for: A Company Is Only as Healthy as Its Workers: A 6-Month Metabolic Health Management Pilot Program Improves Employee Health and Contributes to Cost Savings
Source: Metabolites. 2022 Sep 9;12(9):848. doi: 10.3390/metabo12090848 (PMC9505533; doi:10.3390/metabo12090848)
Supplement: Supplementary file 1 [file metabolites-12-00848-s001.zip]

Archive with 1 entries (1 files):
- metabolites-1870822-supplementary.pdf
